# Supplementary material for: Radiotherapy-Induced High Neutrophil-to-Lymphocyte Ratio is a Negative Prognostic Factor in Patients with Breast Cancer
Source: Cancers (Basel). 2020 Jul 14;12(7):1896. doi: 10.3390/cancers12071896 (PMC7409084; doi:10.3390/cancers12071896)
Supplement: Supplementary file 1 [file cancers-12-01896-s001.zip]

Archive with 3 entries (2 files):
- cancers-877288-supplementary-final/
- cancers-877288-supplementary-final/Supplementary figure.docx
- cancers-877288-supplementary-final/Supplementary table.docx
